# Supplementary material for: Loss of Key EMT-Regulating miRNAs Highlight the Role of ZEB1 in EGFR Tyrosine Kinase Inhibitor-Resistant NSCLC
Source: Int J Mol Sci. 2023 Sep 29;24(19):14742. doi: 10.3390/ijms241914742 (PMC10573279; doi:10.3390/ijms241914742)
Supplement: Supplementary file 1 [file ijms-24-14742-s001.zip]

Archive with 3 entries (3 files):
- Cell-derived miRNA expression data.xlsx
- Supplementary Materials.pdf
- Western Blot Original Files.pdf
